# Supplementary material for: Active Immunization Using TRPM2 Peptide Vaccine Attenuates Atherosclerotic Progression in a Mouse Model of Atherosclerosis
Source: Vaccines (Basel). 2025 Feb 26;13(3):241. doi: 10.3390/vaccines13030241 (PMC11946763; doi:10.3390/vaccines13030241)
Supplement: Supplementary file 1 [file vaccines-13-00241-s001.zip]

Archive with 1 entries (1 files):
- vaccines-3439700-supplementary.pdf
